# Supplementary material for: Venous Thromboembolism in Patients with Neuroendocrine Neoplasms: A Systematic Review of Incidence, Types, and Clinical Outcomes
Source: Cancers (Basel). 2025 Jan 10;17(2):212. doi: 10.3390/cancers17020212 (PMC11763766; doi:10.3390/cancers17020212)
Supplement: Supplementary file 1 [file cancers-17-00212-s001.zip]

Archive with 1 entries (1 files):
- cancers-3401007-supplementary.pdf
